# Supplementary material for: Insights into the Relationship between Periodontitis and Systemic Sclerosis Based on the New Periodontitis Classification (2018): A Cross-Sectional Study
Source: Diagnostics (Basel). 2024 Mar 4;14(5):540. doi: 10.3390/diagnostics14050540 (PMC10931108; doi:10.3390/diagnostics14050540)
Supplement: Supplementary file 1 [file diagnostics-14-00540-s001.zip]

Archive with 1 entries (1 files):
- diagnostics-2851668-supplementary.pdf
